# Supplementary material for: Examining database persistence of ISO/EN 13606 standardized electronic health record extracts: relational vs. NoSQL approaches
Source: BMC Med Inform Decis Mak. 2017 Aug 18;17:123. doi: 10.1186/s12911-017-0515-4 (PMC5563027; doi:10.1186/s12911-017-0515-4)
Supplement: Supplementary file 3 — XQuery program. Program written in XQuery performing the six queries on the eXist database. (XQUERY 5.51 kb) [file 12911_2017_515_MOESM3_ESM.xquery]

//Q1

declare namespace ns2 = "uri:iso.org:21090";
let $problemas := collection()//allCompositions
for $allCompositions in $problemas
for $content in $allCompositions/content
return
if(string($content/../../subjectOfCare/@extension)="ANON_SERV_RSC:0000000002")
then
if(string($content/name/ns2:originalText/@value)="Problemas")
then
<salida>
<id>{string($content/../../subjectOfCare/@extension)}</id>
{for $clusters in $content//parts
for $elements in $clusters/parts
return
if(string($elements/name/ns2:originalText/@value)="Descripci_n")
then
<problem>{string($elements/value/ns2:originalText/@value)}</problem> else()}
</salida>
else()
else()


//Q2

declare namespace ns2 = "uri:iso.org:21090";
let $problemas := collection()//allCompositions
for $allCompositions in $problemas
for $content in $allCompositions/content
return
if(string($content/name/ns2:originalText/@value)="Problemas")
then
<salida>
<id>{string($content/../../subjectOfCare/@extension)}</id>
{for $clusters in $content//parts
for $elements in $clusters/parts
return
if(string($elements/name/ns2:originalText/@value)="Descripci_n") then <problema>{string($elements/value/ns2:originalText/@value)}</problema>else()}
</salida>
else()


//Q3

declare namespace ns2 = "uri:iso.org:21090";
let $problemas := collection()//allCompositions
for $allCompositions in $problemas
for $content in $allCompositions/content
return
if(string($content/../../subjectOfCare/@extension)="ANON_SERV_RSC:0000000714")
then
if(string($content/name/ns2:originalText/@value)="Problemas")
then
for $clusters in $content//parts
for $elements in $clusters/parts
return
if(string($elements/value/ns2:originalText/@value)="LUMBALGIA (SIN IRRADIACION)")
then
<salida>
<id>{string($content/../../subjectOfCare/@extension)}</id>
<problem>{string($elements/value/ns2:originalText/@value)}</problem>
{for $element in $clusters/parts
return
if(string($element/name/ns2:originalText/@value)="Fecha de aparici_n inicial") then <fini>{string($element/value/@value)}</fini> else( 
if(string($element/name/ns2:originalText/@value)="Fecha de resoluci_n") then <fres>{string($element/value/@nullFlavor)}</fres> else(
if(string($element/name/ns2:originalText/@value)="Severidad") then <severidad>{string($element/value/@value)}</severidad>else()))} 
</salida>
else()
else()
else()


//Q4

declare namespace ns2 = "uri:iso.org:21090";
let $problemas := collection()//allCompositions
for $allCompositions in $problemas
for $content in $allCompositions/content
return
if(string($content/../../subjectOfCare/@extension)="ANON_SERV_RSC:0000000714")
then
if(string($content/name/ns2:originalText/@value)="Problemas")
then

<salida>
<id>{string($content/../../subjectOfCare/@extension)}</id>
{for $clusters in $content//parts
for $element in $clusters/parts
return
if(string($element/name/ns2:originalText/@value)="Descripci_n") then <problem>{string($element/value/ns2:originalText/@value)}</problem> else( 
if(string($element/name/ns2:originalText/@value)="Fecha de aparici_n inicial") then <fini>{string($element/value/@value)}</fini> else( 
if(string($element/name/ns2:originalText/@value)="Fecha de resoluci_n") then <fres>{string($element/value/@nullFlavor)}</fres> else(
if(string($element/name/ns2:originalText/@value)="Severidad") then <severidad>{string($element/value/@value)}</severidad>else())))} 
</salida>
else()
else()


//Q5

declare namespace ns2 = "uri:iso.org:21090";
let $problemas := collection()//allCompositions
for $allCompositions in $problemas
for $content in $allCompositions/content
return
if(string($content/name/ns2:originalText/@value)="Problemas")
then
<salida>
<id>{string($content/../../subjectOfCare/@extension)}</id>
{for $clusters in $content//parts
for $elements in $clusters/parts
return
if(string($elements/name/ns2:originalText/@value)="Descripci_n") then <problema>{string($elements/value/ns2:originalText/@value)}</problema>else(
if(string($elements/name/ns2:originalText/@value)="Fecha de aparici_n inicial") then <fini>{string($elements/value/@value)}</fini> else( 
if(string($elements/name/ns2:originalText/@value)="Fecha de resoluci_n") then <fres>{string($elements/value/@nullFlavor)}</fres> else(
if(string($elements/name/ns2:originalText/@value)="Severidad") then <severidad>{string($elements/value/@value)}</severidad>else())))
}
</salida>
else()


//Q6

declare namespace ns2 = "uri:iso.org:21090";
let $problemas := collection()//allCompositions
for $allCompositions in $problemas
for $content in $allCompositions/content
return
if(string($content/name/ns2:originalText/@value)="Problemas")
then
for $clusters in $content//parts
for $elements in $clusters/parts
return
if(string($elements/name/ns2:originalText/@value)="Descripci_n") then if(string($elements/value/ns2:originalText/@value)="FARINGITIS") then
for $elements2 in $clusters/parts
return
if(string($elements2/name/ns2:originalText/@value)="Fecha de aparici_n inicial") then if(string($elements2/value/@value)>="20071016000000.0") then
for $elements3 in $clusters/parts
return
if(string($elements3/name/ns2:originalText/@value)="Fecha de resoluci_n") then if(string($elements3/value/@nullFlavor)>="20080506000000.0") then
for $elements4 in $clusters/parts
return
if(string($elements4/name/ns2:originalText/@value)="Severidad") then if(string($elements4/value/@value)="Muy severo") then
<salida>
<id>{string($content/../../subjectOfCare/@extension)}</id>
</salida>
else()
else()
else()
else()
else()
else()
else()
else()
else()
